# Supplementary material for: Colonic Medium-Chain Fatty Acids Act as a Source of Energy and for Colon Maintenance but Are Not Utilized to Acylate Ghrelin
Source: Nutrients. 2021 Oct 26;13(11):3807. doi: 10.3390/nu13113807 (PMC8617845; doi:10.3390/nu13113807)
Supplement: Supplementary file 1 [file nutrients-13-03807-s001.zip]

Archive with 1 entries (1 files):
- nutrients-1423185-supplementary.pdf
